# Supplementary material for: An Integrated Strategy Based on 10-DAB Extraction and In Situ Whole-Cell Biotransformation of Renewable Taxus Needles to Produce Baccatin III
Source: Molecules. 2024 May 31;29(11):2586. doi: 10.3390/molecules29112586 (PMC11173793; doi:10.3390/molecules29112586)
Supplement: Supplementary file 1 [file molecules-29-02586-s001.zip]

Archive with 1 entries (1 files):
- molecules-3017960-supplementary.pdf
